# Supplementary material for: New Copper(II)-L-Dipeptide-Bathophenanthroline Complexes as Potential Anticancer Agents—Synthesis, Characterization and Cytotoxicity Studies—And Comparative DNA-Binding Study of Related Phen Complexes
Source: Molecules. 2023 Jan 16;28(2):896. doi: 10.3390/molecules28020896 (PMC9863540; doi:10.3390/molecules28020896)
Supplement: Supplementary file 1 [file molecules-28-00896-s001.zip]

Archive with 1 entries (1 files):
- molecules-2145326-supplementary.pdf
